# Supplementary material for: Genomic Investigation of Carbapenem-Resistant Klebsiella pneumonia Colonization in an Intensive Care Unit in South Africa
Source: Genes (Basel). 2021 Jun 22;12(7):951. doi: 10.3390/genes12070951 (PMC8308027; doi:10.3390/genes12070951)
Supplement: Supplementary file 1 [file genes-12-00951-s001.zip]

Archive with 1 entries (1 files):
- Suppelementary Materials.xlsx
