# Supplementary material for: Genomic Investigation of Carbapenem-Resistant Klebsiella pneumonia Colonization in an Intensive Care Unit in South Africa
Source: Genes (Basel). 2021 Jun 22;12(7):951. doi: 10.3390/genes12070951 (PMC8308027; doi:10.3390/genes12070951)
Supplement: Supplementary file 1 [file genes-12-00951-s001.zip › Suppelementary Materials.xlsx]

## Sheet: Table S1
No.	Genome ID	Strain	MLST	BioProject Accession	BioSample Accession	Isolation Source	Collection Date	Geographic Location	Host Name	TEM-1	SHV	SCO	CTX-M-15	OXA	GES	NDM	IMP	LEN	ble	VIM	aac(6')-Ib3	aac(3)-II	aadA/StrA	aph(3'')-Ib	aph(6)-Id	aph(3')-Ia	arr-3	catA/B	dfrA	emrD	fosA	mph(A)	oqxA/B	oqxB9/19/25	qnrB/S	fosA7	sul1/2	tet	rmtC	gyrA	parC
1	573.153	ST-152:K021	ST152	PRJNA355910	SAMN06106841	urine	25.04.2013	Pretoria	Human				+					+			+						+		+	+	+		+	+	+	+
2	573.153	ST-1552:K089	ST1552	PRJNA355910	SAMN06106843	hospitals	30.05.2013	Pretoria	Human				+					+			+						+		+	+	+		+	+	+	+
3	573.153	ST-39:K0179	ST39	PRJNA355910	SAMN06106845	sputum	14.11.2013	Pretoria	Human	+			+										+					+	+						+		+
4	573.153	ST-15:E041	ST15	PRJNA355910	SAMN06106848	urine	24.08.2013	Pretoria	Human				+					+			+						+	+	+	+	+		+	+	+	+
5	573.153	ST-1414:K058	ST1414	PRJNA355910	SAMN06106842	blood	09.05.2013	Pretoria	Human	+	+		+								+	+	+	+	+		+	+	+	+	+	+	+	+	+		+	+
6	573.153	ST-152:KO25	ST152	PRJNA355910	SAMN06106855	urine	25.04.2013	Pretoria	Human	+	+		+								+	+	+	+	+		+	+	+	+	+	+	+	+	+		+	+
7	573.153	ST-152:K031	ST152	PRJNA355910	SAMN06106856	hospitals	29.04.2013	Pretoria	Human	+	+		+								+	+	+	+	+		+		+	+	+		+	+	+		+
8	573.153	ST-234:K059	ST234	PRJNA355910	SAMN06106858	blood	09.05.2013	Pretoria	Human	+	+	+	+		+						+	+	+				+		+	+	+		+	+			+			+	+
9	573.153	ST-1414:K078	ST1414	PRJNA355910	SAMN06106862	urine	22.05.2013	Pretoria	Human	+	+	+	+		+						+	+	+				+		+	+	+		+	+			+			+	+
10	573.153	ST-323:K090	ST323	PRJNA355910	SAMN06106863	blood	30.05.2013	Pretoria	Human	+	+	+	+		+						+	+	+				+		+	+	+		+	+			+			+	+
11	573.153	ST-1414:K141	ST1414	PRJNA355910	SAMN06106868	blood	18.08.2013	Pretoria	Human		+		+								+	+	+	+	+			+	+	+	+		+	+			+			+	+
12	573.153	ST-1552:K117	ST1552	PRJNA355910	SAMN06106867	hospitals	19.07.2013	Pretoria	Human	+	+	+	+		+						+	+								+	+		+	+	+					+	+
13	573.153	ST-1552:K077	ST1552	PRJNA355910	SAMN06106870	urine	22.05.2013	Pretoria	Human	+	+		+			+			+		+	+	+	+	+			+	+	+	+		+	+			+	+	+	+	+
14	573.153	ST-152:K181	ST152	PRJNA355910	SAMN06106872	urine	14.04.2013	Pretoria	Human		+		+								+	+	+	+	+			+	+	+	+		+	+			+			+	+
15	573.153	ST-152:K071	ST152	PRJNA355910	SAMN06106869	blood	17.05.2013	Pretoria	Human		+		+								+	+	+	+	+			+	+	+	+		+	+			+			+	+
16	573.153	ST-101:K085	ST101	PRJNA355910	SAMN06106883	urine	26.05.2013	Pretoria	Human	+	+	+	+		+						+	+	+				+		+	+	+		+	+			+			+	+
17	573.153	ST-25:K161	ST25	PRJNA355910	SAMN06106881	urine	02.10.2013	Pretoria	Human	+	+	+	+		+						+	+	+				+		+	+	+		+	+			+			+	+
18	573.153	ST-1552:K061	ST1552	PRJNA355910	SAMN06106859	hospitals	15.05.2013	Pretoria	Human		+		+			+			+		+	+		+	+			+	+	+	+	+	+	+			+	+		+	+
19	573.153	ST-1552:K086	ST1552	PRJNA355910	SAMN06106861	hospitals	27.05.2013	Pretoria	Human	+	+	+	+		+						+	+	+				+		+	+	+		+	+			+			+	+
20	573.153	ST-15:K087	ST15	PRJNA355910	SAMN12738925	blood	29.05.2013	Pretoria	Human		+		+			+			+		+	+		+	+			+	+	+	+	+	+	+			+			+	+
21	573.153	ST-234:K080	ST1552	PRJNA355910	SAMN06106871	urine	23.05.2013	Pretoria	Human		+		+			+			+		+	+		+	+			+	+	+	+	+	+	+			+	+		+	+
22	573.153	ST-152:K110	ST152	PRJNA355910	SAMN06106866	missing	09.07.2013	Pretoria	Human		+		+			+			+		+	+		+	+			+	+	+	+	+	+	+			+	+		+	+
23	573.153	ST-15:K125	ST15	PRJNA355910	SAMN06106873	blood	30.07.2013	Pretoria	Human		+		+			+			+		+	+		+	+			+	+	+	+	+	+	+			+	+		+	+
24	573.153	ST-39:K145	ST39	PRJNA355910	SAMN06106874	urine	22.08.2013	Pretoria	Human	+	+		+								+	+	+	+	+			+	+	+	+		+	+			+	+		+	+
25	573.153	ST-15:K104	ST15	PRJNA355910	SAMN06106884	hospitals	17.06.2013	Pretoria	Human	+	+		+								+	+	+	+	+			+	+	+	+		+	+			+	+		+	+
26	573.153	K123	missing	PRJNA355910	SAMN06106899	blood	28.07.2013	Pretoria	Human	+	+	+	+		+						+	+	+				+		+	+	+		+	+			+			+	+
27	573.153	ST-234:K053	ST234	PRJNA355910	SAMN06106894	blood	07.05.2013	Pretoria	Human	+	+		+			+			+		+	+	+	+	+			+	+	+	+		+	+			+	+	+	+	+
28	573.153	ST-152:K069	ST-152	PRJNA355910	SAMN06106897	sputum	16.05.2013	Pretoria	Human		+		+			+			+		+	+		+	+			+	+	+	+	+	+	+			+	+		+	+
29	573.153	ST-234:K054	ST234	PRJNA355910	SAMN06106895	blood	07.05.2013	Pretoria	Human		+		+			+			+		+	+		+	+			+	+	+	+	+	+	+			+	+		+	+
30	573.153	ST-234:K062	ST234	PRJNA355910	SAMN06106896	blood	15.05.2013	Pretoria	Human		+		+			+			+		+	+		+	+			+	+	+	+	+	+	+			+	+		+	+
31	573.153	ST-643:K129	ST643	PRJNA355910	SAMN06106885	urine	07.08.2013	Pretoria	Human	+	+		+			+			+		+	+	+	+	+			+	+	+	+	+	+	+			+	+	+	+	+
32	573.153	ST-14:K118	ST14	PRJNA355910	SAMN06106887	urine	20.07.2013	Pretoria	Human	+	+		+								+	+	+					+	+		+		+				+
33	573.153	ST-607:K014	ST607	PRJNA355910	SAMN06106892	sputum	21.04.2013	Pretoria	Human	+	+		+								+	+	+					+	+		+		+				+
34	573.153	ST-1552:K038	ST1552	PRJNA355910	SAMN06106893	blood	01.05.2013	Pretoria	Human	+	+		+								+	+		+	+			+	+	+	+		+	+	+	+	+	+
35	573.153	ST-182:K137	ST182	PRJNA355910	SAMN06106901	sputum	14.08.2013	Pretoria	Human	+	+		+								+	+							+	+			+	+		+	+
36	573.153	ST-1414:K146	ST1414	PRJNA355910	SAMN06106902	sputum	24.08.2013	Pretoria	Human	+	+		+			+			+		+	+		+	+			+	+	+	+		+	+		+	+		+
37	573.153	ST-101:K169	ST101	PRJNA355910	SAMN06106903	urine	18.10.2013	Pretoria	Human	+	+		+											+	+			+	+	+	+		+	+			+	+
38	573.164	ST-17:K120	ST17	PRJNA355910	SAMN06106898	blood	22.07.2013	Pretoria	Human	+	+	+	+								+	+	+					+	+	+	+		+	+	+		+
39	573.164	ST-101:K126	ST101	PRJNA355910	SAMN06106900	hospitals	30.07.2013	Pretoria	Human		+		+								+	+	+	+	+			+	+	+	+	+			+		+	+
40	573.2	AA03064255	ST152	PRJNA477444	SAMN09469783	Rectum	04.2017	Durban	Human	+	+		+								+	+	+					+	+	+	+	+					+
41	573.2	KZ00371410	ST152	PRJNA477444	SAMN09469776	Rectum	07.2016	Durban	Human		+		+								+	+	+	+	+			+	+	+	+				+		+	+
42	573.2	KZ00370220	ST152	PRJNA477444	SAMN09469778	Rectum	06.2016	Durban	Human	+	+		+								+	+	+					+	+		+	+			+		+	+
43	573.2	AA03509400	ST152	PRJNA477444	SAMN09469780	Rectum	01.2017	Durban	Human
44	573.2	AA03814079	ST152	PRJNA477444	SAMN09469782	Rectum	04.2014	Durban	Human	+	+		+											+	+				+	+	+		+	+	+		+	+
45	573.2	KZ00369997	ST152	PRJNA477444	SAMN09469777	Rectum	07.2016	Durban	Human	+	+		+								+	+						+	+	+	+	+	+	+	+	+	+
46	573.2	AA03610795	ST152	PRJNA477444	SAMN09469781	Rectum	03.2017	Durban	Human	+	+	+	+			+			+		+	+	+	+	+		+	+	+	+	+		+	+			+
47	573.2	AA03535901	ST152	PRJNA477444	SAMN09469779	Rectum	01.2017	Durban	Human	+	+	+	+								+	+	+	+	+		+		+	+	+		+	+	+		+
48	573.2	KZ00372150	ST152	PRJNA477444	SAMN09469775	Rectum	07.2016	Durban	Human
49	573.2	KZ00361153	ST3136	PRJNA477444	SAMN09469774	Rectum	05.2017	Durban	Human	+	+		+								+	+	+	+	+		+	+	+	+	+	+	+	+	+		+	+
50	573.257	ED01500733	ST983	PRJNA429538	SAMN08358012	Rectum	06.2017	Pietermaritzburg	Human	+	+		+								+	+	+	+	+		+	+	+	+	+	+	+	+	+		+	+
51	573.257	A105R2B2	ST607	PRJNA429538	SAMN08358017	Rectum	05.2017	Ozwatini	Human	+	+		+								+	+	+	+	+		+	+	+	+	+	+	+	+	+		+	+
52	573.257	A111R1B2	ST17	PRJNA429538	SAMN08358019	Rectum	05.2017	Ozwatini	Human	+	+	+	+								+	+	+	+	+			+	+	+	+		+	+	+	+
53	573.257	G702R3B2	ST152	PRJNA429538	SAMN08358021	Rectum	06.2017	Pietermaritzburg	Human	+	+		+								+	+		+	+			+	+	+	+		+	+	+		+	+		+	+
54	573.257	ED01503757	ST152	PRJNA429538	SAMN08358024	Rectum	05.2017	Pietermaritzburg	Human	+	+		+								+	+	+	+	+				+	+	+		+	+	+		+	+
55	573.257	G702R1B5	ST152	PRJNA429538	SAMN08358044	Rectum	06.2017	Pietermaritzburg	Human	+	+	+	+		+	+	+	+	+	+	+	+	+	+	+	+	+	+	+	+	+	+	+	+	+	+	+	+	+	+	+
56	573.257	A105R1B5	ST983	PRJNA429538	SAMN08358041	Rectum	05.2017	Ozwatini	Human	+	+	+	+		+	+	+	+	+	+	+	+	+	+	+	+	+	+	+	+	+	+	+	+	+	+	+	+	+	+	+
57	573.257	G702R2B5	ST152	PRJNA429538	SAMN08358052	Rectum	06.2017	Pietermaritzburg	Human	+	+	+	+		+	+	+	+	+	+	+	+	+	+	+	+	+	+	+	+	+	+	+	+	+	+	+	+	+	+	+
58	573.257	ED01502268	ST432	PRJNA429538	SAMN08358015	Rectum	06.2017	Pietermaritzburg	Human	+	+	+	+		+	+	+	+	+	+	+	+	+	+	+	+	+	+	+	+	+	+	+	+	+	+	+	+	+	+	+
59	573.279	Kp32	ST429	PRJNA565241	SAMN12738927	urine	2018	Pretoria	Human	+	+	+	+		+	+	+	+	+	+	+	+	+	+	+	+	+	+	+	+	+	+	+	+	+	+	+	+	+	+	+
60	573.279	Kp33	ST39	PRJNA565241	SAMN12738928	urine	2018	Pretoria	Human	+	+	+	+		+	+	+	+	+	+	+	+	+	+	+	+	+	+	+	+	+	+	+	+	+	+	+	+	+	+	+
61	573.28	Kp15	ST607	PRJNA565241	SAMN12738925	Catheter tip	2018	Pretoria	Human	+	+	+	+		+	+	+	+	+	+	+	+	+	+	+	+	+	+	+	+	+	+	+	+	+	+	+	+	+	+	+
62	573.28	Kp29	ST17	PRJNA565241	SAMN12738926	swab	2018	Pretoria	Human	+	+	+	+		+	+	+	+	+	+	+	+	+	+	+	+	+	+	+	+	+	+	+	+	+	+	+	+	+	+	+
63	573.28	Kp10	ST39	PRJNA565241	SAMN12738924	urine	2018	Pretoria	Human	+	+		+								+	+		+	+			+	+	+	+		+	+	+		+
64	573.28	Kp8	ST307	PRJNA565241	SAMN12738923	Pus swab	2018	Pretoria	Human	+	+		+	+							+		+	+	+		+	+	+	+	+		+	+	+		+			+	+
65	573.291	Kpn01733	ST307	PRJEB34702	SAMEA5988754	clinical material	2016	Cape Town	Human	+	+		+	+							+		+	+	+		+	+	+	+	+		+	+	+		+			+	+
66	573.291	Kpn01734	ST307	PRJNA355910	SAMN06106864	urine	03.07.2013	Pretoria	Human	+	+		+								+	+	+	+	+			+	+	+	+		+	+			+	+		+	+
67	573.341	EC03612985	ST307	PRJNA674742	SAMN16674263	Rectum	24.02.2020	Durban	Human	+	+	+	+	+							+	+	+	+	+			+	+	+	+		+	+	+		+
68	573.341	EC03605938	ST307	PRJNA674742	SAMN16674262	Rectum	18.02.2020	Durban	Human	+	+		+	+							+	+		+	+			+	+	+	+		+	+			+			+	+
69	573.341	EC03629993	ST307	PRJNA674742	SAMN16674259	Rectum	08.03.2020	Durban	Human	+	+		+	+							+	+	+	+	+		+	+	+	+	+	+	+	+	+		+	+
70	573.341	EC03607709	ST307	PRJNA674742	SAMN16674256	Rectum	19.02.2020	Durban	Human	+	+		+	+							+	+	+	+	+			+	+	+	+		+	+	+		+
71	573.341	EC03607707	ST307	PRJNA674742	SAMN16674260	Rectum	19.02.2020	Durban	Human	+	+		+	+							+	+	+	+	+			+	+	+	+		+	+	+		+
72	573.341	EC03623002	ST307	PRJNA674742	SAMN16674261	Rectum	03.03.2020	Durban	Human	+	+		+	+							+	+	+	+	+			+	+	+	+		+	+	+		+
73	573.342	EC03632007	ST307	PRJNA674742	SAMN16674258	Rectum	10.03.2020	Durban	Human	+	+		+	+							+	+		+	+			+	+	+	+		+	+	+		+
74	573.342	EC03638959	ST307	PRJNA674742	SAMN16674257	Rectum	14.03.2020	Durban	Human	+	+		+	+							+	+	+	+	+			+	+	+	+		+	+	+		+
75	573.153	ST-1552:K086	ST1552	PRJNA355910	SAMN06106861	missing	27.05.2013	Pretoria	Human
76	72407.1	ST101:U44822	ST101	PRJNA287968	SAMN04011447	missing	26.07.2013	Durban	Human	+	+		+								+	+	+					+	+	+	+		+	+			+
77	72407.1	ST1478:939997103	ST1478	PRJNA287968	SAMN04011450	art line	missing	Durban	Human	+	+		+								+	+	+					+	+	+	+		+	+			+
78	72407.1	ST101:939996824	ST101	PRJNA287968	SAMN04011454	pus	29.01.2013	Durban	Human	+	+		+								+	+		+	+			+	+	+	+		+	+	+		+
79	72407.1	ST101:951363981	ST101	PRJNA287968	SAMN04011455	urine	04.04.2013	Durban	Human	+	+	+	+								+	+	+					+	+	+	+		+	+	+	+
80	72407.1	ST101:945154233	ST101	PRJNA287968	SAMN04011446	sputum	missing	Durban	Human	+	+		+			+			+		+			+	+			+	+	+	+		+	+	+		+	+	+
81	72407.8	ST101:950171785	ST101	PRJNA287968	SAMN04011419	missing	missing	Durban	Human	+	+		+			+			+		+			+	+			+	+	+	+		+	+	+		+	+	+
82	72407.9	ST101:960186733	ST101	PRJNA287968	SAMN04011426	missing	missing	Durban	Human	+	+		+	+							+	+	+	+	+	+	+	+	+		+	+	+	+	+		+	+		+	+
83	72407.9	ST101:951373950	ST101	PRJNA287968	SAMN04011433	blood	03.07.2013	Durban	Human	+	+		+	+							+	+	+	+	+	+	+	+	+		+	+	+	+	+	+	+	+		+	+
84	72407.9	ST101:945165838	ST101	PRJNA287968	SAMN04011436	pus swab from leg	25.06.2013	Durban	Human	+	+		+						+		+	+	+	+	+	+	+	+	+	+	+	+	+	+			+	+	+	+	+
85	72407.9	ST2017:950118422	ST2017	PRJNA287968	SAMN04011441	abdominal swab	12.12.2012	Durban	Human	+	+		+						+		+	+	+	+	+	+	+	+	+		+	+	+	+	+		+		+	+	+
86	72407.9	ST101:945169659	ST101	PRJNA287968	SAMN04011438	urine	19.07.2013	Durban	Human	+	+		+								+	+	+	+	+		+	+	+	+	+	+	+	+			+	+		+	+
87	72407.9	ST101:950173000	ST101	PRJNA287968	SAMN04011420	missing	missing	Durban	Human
88	72407.9	ST323:941530379	ST323	PRJNA287968	SAMN04011425	missing	missing	Durban	Human	+	+		+								+	+	+	+	+		+	+	+	+	+	+	+	+			+	+		+	+
89	72407.9	ST14:944535499	ST14	PRJNA287968	SAMN04011430	missing	missing	Durban	Human	+	+		+						+		+	+	+	+	+		+	+	+	+	+	+	+	+	+		+	+	+	+	+
90	72407.9	ST2016:951362657	ST101	PRJNA287968	SAMN04011434	missing	missing	Durban	Human	+	+		+						+		+	+	+	+	+		+	+	+	+	+	+	+	+	+		+		+	+	+
91	72407.9	ST2017:950117510	ST2017	PRJNA287968	SAMN04011440	urine	23.12.2012	Durban	Human	+	+		+						+		+	+	+	+	+	+	+	+	+	+	+	+	+	+	+		+		+	+	+
92	72407.9	ST2017:950142398	ST2017	PRJNA287968	SAMN04011439	tracheal fluid	missing	Durban	Human																												+
93	72408	ST101:957083896	ST101	PRJNA287968	SAMN04011442	urine	03.08.2013	Durban	Human	+	+		+						+		+	+	+	+	+		+	+	+	+	+	+	+	+	+		+		+	+	+
94	72408	ST101:951384356	ST101	PRJNA287968	SAMN04011443	TIP	26.08.2013	Durban	Human	+	+		+						+		+	+	+	+	+		+	+	+	+	+	+	+	+	+		+		+	+	+
95	72408	ST101:957089165	ST101	PRJNA287968	SAMN04011444	pus swab (trachea)	missing	Durban	Human	+	+		+						+		+	+		+	+		+	+	+	+	+	+	+	+			+		+	+	+
96	72408	ST101:957083320	ST101	PRJNA287968	SAMN04011445	urine	21.07.2013	Durban	Human	+	+		+						+		+	+	+	+	+	+	+	+	+	+		+	+	+	+		+	+	+		+
97	244366	ST-1791:KOO1	ST1791	PRJNA287968	SAMN04011450	missing	18.04.2013	Pretoria	Human	+	+		+						+		+	+	+	+	+	+	+	+	+	+	+	+	+	+	+		+	+	+	+	+

## Sheet: Table S2
Patient Study Number	Race	Gender	Age	Diagnosis	Invasive Devices	Date of isolation (Test day)	Study Day	Bed Number	Isolate Number
P2	African	Male	64	Blunt abdominal injury – cow attack	Endotracheal tube Central line Arterial line Urinary Catheter Nasogastric tube Chest drains Abdominal wound drain Colostomy	19.2.20	Week 2	5	EC03607709
P12	African	Female	26	Overdose Atenolol and Amlodopine	Endotracheal tube Central line Arterial line Urinary Catheter Nasogastric tube	17.2.20	72 hrs	3	EC03604125
P13	African	Male	58	Traumatic brain injury -assault	Endotracheal tube Central line Arterial line Urinary Catheter Nasogastric tube	18.2.20	48 hrs	5	EC03605938
						19.2.20	72 hrs	5	EC03607707
						21.2.20	Discharge	5	EC03611456
P22	African	Female	42	Electrolyte imbalance – chronic renal disease	Endotracheal tube Central line Arterial line Urinary Catheter Nasogastric tube	22.2.20	Admission	5	EC03612372
						24.2.20	Discharge	5	EC03612985
P30	African	Male	39	Penetrating chest injury, crush injury – community assault	Endotracheal tube Central line Arterial line Urinary Catheter Nasogastric tube Chest drains Peritoneal dialysis	3.3.20	48 hrs	1	EC03623002
						6.3.20	Mero D2	1	EC03628574
						8.3.20	Mero D4	1	EC03629993
						10.3.20	Mero D6	1	EC03632007
						14.3.20	Week 2	1	EC03638959
						20.3.20	Week 3	1	EC03647661
						25.3.20	Week 4	1	EC03651429

## Sheet: Table S3
Patient	Isolate	AMP		AMC		TZP		CXM		CXM-AX		FOX		CTX		CAZ		FEP		ERTA		IPM		MEM		AMK		GEN		CIP		TGC		NIT		SXT		Category
		MIC	R/S/I	MIC	R/S/I	MIC	R/S/I	MIC	R/S/I	MIC	R/S/I	MIC	R/S/I	MIC	R/S/I	MIC	R/S/I	MIC	R/S/I	MIC	R/S/I	MIC	R/S/I	MIC	R/S/I	MIC	R/S/I	MIC	R/S/I	MIC	R/S/I	MIC	R/S/I	MIC	R/S/I	MIC	R/S/I
P2	EC03607709	>= 32	R	>= 32	R	>= 128	R	>= 64	R	>= 64	R	>= 64	R	>= 64	R	16	R	>= 64	R	>=8	R	>=16	R	>=16	R	4	S	<= 1	S	>= 4	R	2	S	128	R	>= 320	R	MDR
P12	EC03604125	>= 32	R	>= 32	R	>= 128	R	>= 64	R	>= 64	R	>= 64	R	>= 64	R	16	R	>= 64	R	>= 8	R	>= 16	R	>= 16	R	4	S	<= 1	S	>= 4	R	2	S	256	R	>= 320	R	MDR
P13	EC03605938	>= 32	R	>= 32	R	>= 128	R	>= 64	R	>= 64	R	>= 64	R	>= 64	R	16	R	>= 64	R	>=8	R	2	I	>=16	R	<= 2	S	<= 1	S	>= 4	R	2	S	128	R	>= 320	R	MDR
P13	EC03607707	>= 32	R	>= 32	R	>= 128	R	>= 64	R	>= 64	R	>= 64	R	>= 64	R	>= 64	R	>= 64	R	>=8	R	8	R	>=16	R	4	S	2	S	>= 4	R	2	S	128	R	>= 320	R	MDR
P13	EC03611456	>= 32	R	>= 32	R	>= 128	R	>= 64	R	>= 64	R	>= 64	R	>= 64	R	>= 64	R	>= 64	R	>=8	R	8	R	>=16	R	4	S	<= 1	S	>= 4	R	2	S	128	R	>= 320	R	MDR
P22	EC03612372	>= 32	R	>= 32	R	>= 128	R	>= 64	R	>= 64	R	>= 64	R	>= 64	R	>= 64	R	>= 64	R	>=8	R	2	I	>=16	R	8	S	>=16	R	>= 4	R	1	S	128	R	>= 320	R	MDR
P22	EC03612985	>= 32	R	>= 32	R	>= 128	R	>= 64	R	>= 64	R	>= 64	R	>= 64	R	16	R	>= 64	R	>=8	R	2	I	>=16	R	8	S	>=16	R	>= 4	R	1	S	256	R	>= 320	R	MDR
P30	EC03623002	>= 32	R	>= 32	R	>= 128	R	>= 64	R	>= 64	R	>= 64	R	>= 64	R	>= 64	R	>= 64	R	>=8	R	>=16	R	>=16	R	16	S	<= 1	S	>= 4	R	4	I	128	R	>= 320	R	MDR
P30	EC03628574	>= 32	R	>= 32	R	>= 128	R	>= 64	R	>= 64	R	>= 64	R	>= 64	R	>= 64	R	>= 64	R	>=8	R	>=16	R	>=16	R	4	S	<= 1	S	>= 4	R	2	S	128	R	>= 320	R	MDR
P30	EC03629993	>= 32	R	>= 32	R	>= 128	R	>= 64	R	>= 64	R	>= 64	R	>= 64	R	>= 64	R	>= 64	R	>=8	R	>=16	R	>=16	R	16	S	<= 1	S	>= 4	R	2	S	128	R	>= 320	R	MDR
P30	EC03632007	>= 32	R	>= 32	R	>= 128	R	>= 64	R	>= 64	R	>= 64	R	>= 64	R	>= 64	R	>= 64	R	>= 8	R	>=16	R	>=16	R	4	S	<= 1	S	>= 4	R	2	S	128	R	>= 320	R	MDR
P30	EC03638959	>= 32	R	>= 32	R	>=128	R	>= 64	R	>= 64	R	>= 64	R	>= 64	R	>= 64	R	>= 64	R	>= 8	R	8	R	>= 16	R	8	*I	<= 1	S	>= 4	R	2	S	256	R	>= 320	R	MDR
P30	EC03647661	>= 32	R	>= 32	R	>=128	R	>= 64	R	>= 64	R	>= 64	R	>= 64	R	>= 64	R	>= 64	R	>= 8	R	>= 16	R	>= 16	R	4	S	<= 1	S	>= 4	R	2	S	128	R	>= 320	R	MDR
P30	EC03651429	>= 32	R	>= 32	R	>= 128	R	>= 64	R	>= 64	R	>= 64	R	>= 64	R	>= 64	R	>= 64	R	>= 8	R	2	I	>= 16	R	4	S	<= 1	S	>= 4	R	2	S	128	R	>= 320	R	MDR
% Antibiotic resistance		1		1		1		1		1		1		1		1		1		1		0.7142		1		0		0.1428		1		0		1		1

## Sheet: Table S4
Isolate	Accession number	Size (mb)	GC content	N50	L50	Contigs	Number of Coding Sequences	RNAs
EC03607709	JADKPL000000000.1	5,60	57.1	177788	10	111	5588	91
EC03638959	JADOEH000000000.1	5,72	56.7	177788	10	99	5738	85
EC03632007	JADOEG000000000.1	5,58	57.1	214866	9	99	5550	85
EC03629993	JADKPK000000000.1	5,60	57.1	177788	10	100	5589	89
EC03607707	JADKPJ000000000.1	5,61	57.1	186809	9	113	5588	90
EC03623002	JADKPI000000000.1	5,60	57.1	214866	9	101	5590	90
EC03605938	JADKPH000000000.1	5,60	57.1	214866	9	107	5591	93
EC03612985	JADKPG000000000.1	5,70	56.7	189938	9	116	5724	91

## Sheet: Table S5
Isolates	Virulense genes
EC03607709	acrA,acrB,clpV/tssH,cpsACP,dotU/tssL,entA,entB,entC,entD,entE,entF,fepA,fepB,fepC,fepD,fepG,fes,fimA,fimB,fimC,fimD,fimE,fimF,fimG,fimH,fimI,fimK,galF,glf,gnd,hcp/tssD,icmF/tssM,impA/tssA,iroE,kfoC,KPHS_23120,mrkA,mrkB,mrkC,mrkD,mrkF,mrkH,mrkI,mrkJ,rcsA,rcsB,sciN/tssJ,tli1,tssF,tssG,ugd,vasE/tssK,vgrG/tssI,vipB/tssC,wbbM,wbbN,wbbO,wzi,wzm,wzt,yagW/ecpD,yagX/ecpC,yagY/ecpB,yagZ/ecpA,ybdA,ykgK/ecpR
EC03638959	acrA,acrB,clpV/tssH,cpsACP,dotU/tssL,entA,entB,entC,entD,entE,entF,fepA,fepB,fepC,fepD,fepG,fes,fimA,fimB,fimC,fimD,fimE,fimF,fimG,fimH,fimI,fimK,galF,glf,gnd,hcp/tssD,icmF/tssM,impA/tssA,iroE,kfoC,KPHS_23120,mrkA,mrkB,mrkC,mrkD,mrkF,mrkH,mrkI,mrkJ,rcsA,rcsB,sciN/tssJ,tli1,tssF,tssG,ugd,vasE/tssK,vgrG/tssI,vipB/tssC,wbbM,wbbN,wbbO,wzi,wzm,wzt,yagW/ecpD,yagX/ecpC,yagY/ecpB,yagZ/ecpA,ybdA,ykgK/ecpR
EC03632007	acrA,acrB,clpV/tssH,cpsACP,dotU/tssL,entA,entB,entC,entD,entE,entF,fepA,fepB,fepC,fepD,fepG,fes,fimA,fimB,fimC,fimD,fimE,fimF,fimG,fimH,fimI,fimK,galF,glf,gnd,hcp/tssD,icmF/tssM,impA/tssA,iroE,kfoC,KPHS_23120,mrkA,mrkB,mrkC,mrkD,mrkF,mrkH,mrkI,mrkJ,rcsA,rcsB,sciN/tssJ,tli1,tssF,tssG,ugd,vasE/tssK,vgrG/tssI,vipB/tssC,wbbM,wbbN,wbbO,wzi,wzm,wzt,yagW/ecpD,yagX/ecpC,yagY/ecpB,yagZ/ecpA,ybdA,ykgK/ecpR
EC03629993	acrA,acrB,clpV/tssH,cpsACP,dotU/tssL,entA,entB,entC,entD,entE,entF,fepA,fepB,fepC,fepD,fepG,fes,fimA,fimB,fimC,fimD,fimE,fimF,fimG,fimH,fimI,fimK,galF,glf,gnd,hcp/tssD,icmF/tssM,impA/tssA,iroE,kfoC,KPHS_23120,mrkA,mrkB,mrkC,mrkD,mrkF,mrkH,mrkI,mrkJ,rcsA,rcsB,sciN/tssJ,tli1,tssF,tssG,ugd,vasE/tssK,vgrG/tssI,vipB/tssC,wbbM,wbbN,wbbO,wzi,wzm,wzt,yagW/ecpD,yagX/ecpC,yagY/ecpB,yagZ/ecpA,ybdA,ykgK/ecpR
EC03607707	acrA,acrB,clpV/tssH,cpsACP,dotU/tssL,entA,entB,entC,entD,entE,entF,fepA,fepB,fepC,fepD,fepG,fes,fimA,fimB,fimC,fimD,fimE,fimF,fimG,fimH,fimI,fimK,galF,glf,gnd,hcp/tssD,icmF/tssM,impA/tssA,iroE,kfoC,KPHS_23120,mrkA,mrkB,mrkC,mrkD,mrkF,mrkH,mrkI,mrkJ,rcsA,rcsB,sciN/tssJ,tli1,tssF,tssG,ugd,vasE/tssK,vgrG/tssI,vipB/tssC,wbbM,wbbN,wbbO,wzi,wzm,wzt,yagW/ecpD,yagX/ecpC,yagY/ecpB,yagZ/ecpA,ybdA,ykgK/ecpR
EC03623002	acrA,acrB,clpV/tssH,cpsACP,dotU/tssL,entA,entB,entC,entD,entE,entF,fepA,fepB,fepC,fepD,fepG,fes,fimA,fimB,fimC,fimD,fimE,fimF,fimG,fimH,fimI,fimK,galF,glf,gnd,hcp/tssD,icmF/tssM,impA/tssA,iroE,kfoC,KPHS_23120,mrkA,mrkB,mrkC,mrkD,mrkF,mrkH,mrkI,mrkJ,rcsA,rcsB,sciN/tssJ,tli1,tssF,tssG,ugd,vasE/tssK,vgrG/tssI,vipB/tssC,wbbM,wbbN,wbbO,wzi,wzm,wzt,yagW/ecpD,yagX/ecpC,yagY/ecpB,yagZ/ecpA,ybdA,ykgK/ecpR
EC03605938	acrA,acrB,clpV/tssH,cpsACP,dotU/tssL,entA,entB,entC,entD,entE,entF,fepA,fepB,fepC,fepD,fepG,fes,fimA,fimB,fimC,fimD,fimE,fimF,fimG,fimH,fimI,fimK,galF,glf,gnd,hcp/tssD,icmF/tssM,impA/tssA,iroE,kfoC,KPHS_23120,mrkA,mrkB,mrkC,mrkD,mrkF,mrkH,mrkI,mrkJ,rcsA,rcsB,sciN/tssJ,tli1,tssF,tssG,ugd,vasE/tssK,vgrG/tssI,vipB/tssC,wbbM,wbbN,wbbO,wzi,wzm,wzt,yagW/ecpD,yagX/ecpC,yagY/ecpB,yagZ/ecpA,ybdA,ykgK/ecpR
EC03612985	acrA,acrB,clpV/tssH,cpsACP,dotU/tssL,entA,entB,entC,entD,entE,entF,fepA,fepB,fepC,fepD,fepG,fes,fimA,fimB,fimC,fimD,fimE,fimF,fimG,fimH,fimI,fimK,galF,glf,gnd,hcp/tssD,icmF/tssM,impA/tssA,iroE,kfoC,KPHS_23120,mrkA,mrkB,mrkC,mrkD,mrkF,mrkH,mrkI,mrkJ,rcsA,rcsB,sciN/tssJ,tli1,tssF,tssG,ugd,vasE/tssK,vgrG/tssI,vipB/tssC,wbbM,wbbN,wbbO,wzi,wzm,wzt,yagW/ecpD,yagX/ecpC,yagY/ecpB,yagZ/ecpA,ybdA,ykgK/ecpR
